# Supplementary material for: Molecular Regulation of Heme Oxygenase-1 Expression by E2F Transcription Factor 2 in Lung Fibroblast Cells: Relevance to Idiopathic Pulmonary Fibrosis
Source: Biomolecules. 2022 Oct 21;12(10):1531. doi: 10.3390/biom12101531 (PMC9599643; doi:10.3390/biom12101531)
Supplement: Supplementary file 1 [file biomolecules-12-01531-s001.zip]

Archive with 1 entries (1 files):
- biomolecules-1868316-supplementary.pdf
